# Supplementary material for: Beyond Mortality: Exploring the Influence of Plant Phenolics on Modulating Ferroptosis—A Systematic Review
Source: Antioxidants (Basel). 2024 Mar 10;13(3):334. doi: 10.3390/antiox13030334 (PMC10968245; doi:10.3390/antiox13030334)
Supplement: Supplementary file 1 [file antioxidants-13-00334-s001.zip]

Archive with 2 entries (2 files):
- Table S1 PRISMA_2020_abstract_checklist final.pdf
- Table S2 PRISMA_2020_checklist final.pdf
